# Supplementary material for: Immune Responses to SARS-CoV-2 Infection and Vaccine in a Big Italian COVID-19 Hospital: An 18-Month Follow-Up
Source: Vaccines (Basel). 2022 Dec 20;11(1):8. doi: 10.3390/vaccines11010008 (PMC9864433; doi:10.3390/vaccines11010008)
Supplement: Supplementary file 1 [file vaccines-11-00008-s001.zip]

Archive with 1 entries (1 files):
- vaccines-2081467-supplementary.pdf
